# Supplementary material for: Reduced phosphorus intake throughout gestation and lactation of sows is mitigated by transcriptional adaptations in kidney and intestine
Source: BMC Genomics. 2020 Sep 11;21:626. doi: 10.1186/s12864-020-07049-0 (PMC7488499; doi:10.1186/s12864-020-07049-0)
Supplement: Supplementary file 1 — Additional file 1: Table S1. Most differentially expressed transcripts in jejunum between diverging phosphorus diet groups. [file 12864_2020_7049_MOESM1_ESM.xlsx]

## Sheet: Kidney
Table S1. Most differentially expressed transcripts in Kidney between diverging phosphorus diet groups.
Low(L) versus High(H) P diet groups
Gene	Gene_ID	log2FoldChange	p-value	p adjusted	q-value
FMOD	ENSSSCG00000015270	-1.61804	2.5e-20	4.28e-16	4.28e-16
RBP4	ENSSSCG00000010479	-2.55602	7.23e-18	6.2e-14	6.2e-14
AQP11	ENSSSCG00000014880	1.25915	1.05e-13	5.98e-10	5.98e-10
RNF125	ENSSSCG00000003729	1.10111	1.04e-12	4.45e-09	4.45e-09
ITIH4	ENSSSCG00000011453	-2.6296	8.2e-11	2.81e-07	2.81e-07
CYP27B1	ENSSSCG00000028637	1.27198	1e-09	2.67e-06	2.67e-06
RAD50	ENSSSCG00000014280	0.642929	1.09e-09	2.67e-06	2.67e-06
FN1	ENSSSCG00000016174	-0.998919	1.94e-09	4.15e-06	4.15e-06
TSPAN11	ENSSSCG00000000734	-1.31759	4.91e-09	9.35e-06	9.35e-06
ACSL1	ENSSSCG00000015784	1.08994	5.79e-09	9.92e-06	9.92e-06
COL3A1	ENSSSCG00000016034	-0.843715	1.48e-08	2.3e-05	2.3e-05
PUM3	ENSSSCG00000005227	0.939753	1.74e-08	2.37e-05	2.37e-05
DBP	ENSSSCG00000003148	-1.3149	1.8e-08	2.37e-05	2.37e-05
DNAJA1	ENSSSCG00000011000	0.583056	2.41e-08	2.95e-05	2.95e-05
HSPA5	ENSSSCG00000005601	0.506315	1.67e-07	0.000190748	0.000190748
GSTA1	ENSSSCG00000002623	0.878855	2.99e-07	0.000320435	0.000320435
HSPH1	ENSSSCG00000009334	0.919656	6.05e-07	0.000609651	0.000609651
PLET1	ENSSSCG00000032149	1.10511	6.66e-07	0.000634242	0.000634242
SULT1C2	ENSSSCG00000022153	0.614546	1.21e-06	0.00108807	0.00108807
HSPA8	ENSSSCG00000015140	0.945463	1.78e-06	0.00152545	0.00152545
SULT1B1	ENSSSCG00000032374	0.859526	4.4e-06	0.00359049	0.00359049
ENTPD5	ENSSSCG00000002355	0.690681	5.04e-06	0.00375558	0.00375558
DNAJB1	ENSSSCG00000013784	0.586129	5.04e-06	0.00375558	0.00375558
COL1A1	ENSSSCG00000036135	-0.733549	5.29e-06	0.00377473	0.00377473
SLC16A13	ENSSSCG00000017926	1.10562	5.94e-06	0.00407117	0.00407117
MAT2A	ENSSSCG00000022300	0.409349	9.21e-06	0.00590546	0.00590546
G6PC	ENSSSCG00000036449	1.51097	9.31e-06	0.00590546	0.00590546
BDH1	ENSSSCG00000024109	-0.726327	1.07e-05	0.00653913	0.00653913
ACAA1	ENSSSCG00000011250	0.51658	1.45e-05	0.0085647	0.0085647
HAO1	ENSSSCG00000027439	-0.454491	1.73e-05	0.00970827	0.00970827
COL1A2	ENSSSCG00000015326	-0.621355	1.76e-05	0.00970827	0.00970827
SLC25A45	ENSSSCG00000012993	0.723034	2.35e-05	0.0126084	0.0126084
SLC44A4	ENSSSCG00000001419	-0.473953	2.58e-05	0.013223	0.013223
PTPRT	ENSSSCG00000038990	-2.45372	2.62e-05	0.013223	0.013223
SLC5A9	ENSSSCG00000003882	-0.92486	3.44e-05	0.0164939	0.0164939
ACADVL	ENSSSCG00000017947	0.53083	3.47e-05	0.0164939	0.0164939
SFRP4	ENSSSCG00000035299	-1.31811	3.89e-05	0.0178981	0.0178981
TUBB6	ENSSSCG00000038992	-0.911153	3.97e-05	0.0178981	0.0178981
HPX	ENSSSCG00000014626	-0.862502	4.87e-05	0.0213991	0.0213991
CLSTN3	ENSSSCG00000000672	-0.682191	5.33e-05	0.0228393	0.0228393
HSDL2	ENSSSCG00000005467	0.601259	7.81e-05	0.0326479	0.0326479
SLC26A6	ENSSSCG00000011361	-0.531254	9.72e-05	0.0396625	0.0396625
CPT2	ENSSSCG00000003851	0.616245	0.000114561	0.0456458	0.0456458
BGN	ENSSSCG00000012766	-0.616448	0.000136378	0.0531037	0.0531037
ORMDL3	ENSSSCG00000017492	0.49292	0.00016246	0.0618541	0.0618541
EPB41	ENSSSCG00000003586	0.411625	0.000166362	0.0619628	0.0619628
KATNB1	ENSSSCG00000002813	-0.599826	0.000173739	0.0633333	0.0633333
	ENSSSCG00000020837	0.5659	0.000177731	0.0634388	0.0634388
VNN1	ENSSSCG00000004181	0.523074	0.000184656	0.0645654	0.0645654
FITM2	ENSSSCG00000037912	0.494146	0.000189412	0.0649038	0.0649038
ACOX2	ENSSSCG00000011477	0.564396	0.000195298	0.0656087	0.0656087
FABP3	ENSSSCG00000036883	-0.493499	0.000214401	0.070641	0.070641
	ENSSSCG00000035894	-7.28295	0.000221262	0.0712223	0.0712223
IDI1	ENSSSCG00000029066	-0.713617	0.000224479	0.0712223	0.0712223
PON1	ENSSSCG00000015332	0.339783	0.000304777	0.0933815	0.0933815
SLC4A1	ENSSSCG00000017358	-0.45863	0.000307491	0.0933815	0.0933815
ARNTL	ENSSSCG00000013397	1.14485	0.000310672	0.0933815	0.0933815
Medium(M) versus High(H) P diet groups
Gene	Gene_ID	log2FoldChange	p-value	p adjusted	q-value
AQP11	ENSSSCG00000014880	1.16681	4.82e-12	7.2e-08	7.2e-08
IGHM	ENSSSCG00000037775	1.05243	1.58e-11	1.18e-07	1.18e-07
	ENSSSCG00000031848	5.83867	3.03e-09	1.51e-05	1.51e-05
AQP6	ENSSSCG00000000212	0.702234	3.04e-08	9.84e-05	9.84e-05
VASH1	ENSSSCG00000002389	0.654352	3.29e-08	9.84e-05	9.84e-05
SLC4A9	ENSSSCG00000014363	1.00136	5.34e-08	0.000128789	0.000128789
BDH1	ENSSSCG00000024109	-0.889764	6.04e-08	0.000128789	0.000128789
SLC26A4	ENSSSCG00000028969	1.81699	1.3e-07	0.000243395	0.000243395
	ENSSSCG00000002825	-0.566125	2.86e-07	0.000473988	0.000473988
PUM3	ENSSSCG00000005227	0.843317	3.57e-07	0.0005142	0.0005142
CIRBP	ENSSSCG00000013427	-0.480922	3.87e-07	0.0005142	0.0005142
PLET1	ENSSSCG00000032149	1.12012	4.13e-07	0.0005142	0.0005142
KCNU1	ENSSSCG00000029131	-1.16431	4.82e-07	0.000553448	0.000553448
UABP-2	ENSSSCG00000022251	-1.33163	5.7e-07	0.000608372	0.000608372
FADS2	ENSSSCG00000013072	-0.789876	7.03e-07	0.000699651	0.000699651
ACSM4	ENSSSCG00000030033	0.641573	1.42e-06	0.00132532	0.00132532
PDK2	ENSSSCG00000027198	-0.458307	1.58e-06	0.00138847	0.00138847
SLC25A4	ENSSSCG00000015790	0.496466	2.56e-06	0.00212255	0.00212255
DNAJA1	ENSSSCG00000011000	0.487764	2.85e-06	0.00224384	0.00224384
STX3	ENSSSCG00000013119	0.552075	3.21e-06	0.00232911	0.00232911
NGEF	ENSSSCG00000016295	-0.790304	3.28e-06	0.00232911	0.00232911
SAL1	ENSSSCG00000005474	8.9865	3.67e-06	0.00249325	0.00249325
DBP	ENSSSCG00000003148	-1.01792	7.31e-06	0.00474487	0.00474487
PTP4A3	ENSSSCG00000036569	-1.38009	7.7e-06	0.00479428	0.00479428
COL3A1	ENSSSCG00000016034	-0.656992	9.8e-06	0.00585537	0.00585537
RNF125	ENSSSCG00000003729	0.682527	1.02e-05	0.00587933	0.00587933
SLC26A6	ENSSSCG00000011361	-0.589175	1.38e-05	0.00762781	0.00762781
	ENSSSCG00000037009	2.03457	1.87e-05	0.00997482	0.00997482
IGKV1OR2-108	ENSSSCG00000039146	2.96688	2.19e-05	0.0113006	0.0113006
	ENSSSCG00000036318	2.21319	2.28e-05	0.0113581	0.0113581
	ENSSSCG00000037141	1.4261	2.52e-05	0.0121536	0.0121536
ACSL1	ENSSSCG00000015784	0.771311	3.79e-05	0.0177028	0.0177028
SFXN2	ENSSSCG00000010589	-0.42226	4.24e-05	0.0190101	0.0190101
RAD50	ENSSSCG00000014280	0.4309	4.34e-05	0.0190101	0.0190101
SLC5A9	ENSSSCG00000003882	-0.899128	4.46e-05	0.0190101	0.0190101
	ENSSSCG00000021006	1.50481	4.75e-05	0.0197051	0.0197051
FITM2	ENSSSCG00000037912	0.532748	5.53e-05	0.0223324	0.0223324
CBR1	ENSSSCG00000031111	-2.37592	6.52e-05	0.0253891	0.0253891
SLC7A7	ENSSSCG00000002041	-0.421628	6.63e-05	0.0253891	0.0253891
SLA-DQB1	ENSSSCG00000001457	0.433027	6.81e-05	0.0254174	0.0254174
HSPB6	ENSSSCG00000023498	-0.914739	7.6e-05	0.0275726	0.0275726
SLC27A2	ENSSSCG00000004643	0.730287	7.75e-05	0.0275726	0.0275726
ABCC4	ENSSSCG00000026996	-0.53499	8.86e-05	0.0303788	0.0303788
	ENSSSCG00000033417	2.36191	8.95e-05	0.0303788	0.0303788
CYP2B6	ENSSSCG00000003006	-1.65214	9.82e-05	0.032601	0.032601
	ENSSSCG00000036203	2.17965	0.000110119	0.0357504	0.0357504
	ENSSSCG00000032582	1.90968	0.00012657	0.0402171	0.0402171
NINL	ENSSSCG00000007135	-0.517877	0.000157725	0.0490721	0.0490721
MGLL	ENSSSCG00000024134	0.647439	0.000207474	0.0632329	0.0632329
	ENSSSCG00000034766	1.47116	0.000242023	0.0718332	0.0718332
HSPA1A	ENSSSCG00000029160	0.757492	0.000246716	0.0718332	0.0718332
SERHL2	ENSSSCG00000034350	-0.448589	0.000253759	0.0718332	0.0718332
STC1	ENSSSCG00000009642	0.870907	0.000254932	0.0718332	0.0718332
TGM3	ENSSSCG00000026043	2.05492	0.000269837	0.0739437	0.0739437
CD163	ENSSSCG00000033146	0.971122	0.000277121	0.0739437	0.0739437
JCHAIN	ENSSSCG00000035379	1.09835	0.000277277	0.0739437	0.0739437
COL1A1	ENSSSCG00000036135	-0.576718	0.000325358	0.0852437	0.0852437
LCN2	ENSSSCG00000005638	-0.742659	0.000375581	0.0959627	0.0959627
DGAT2	ENSSSCG00000034102	-0.499945	0.000385	0.0959627	0.0959627
TFR2	ENSSSCG00000007671	0.605984	0.000387369	0.0959627	0.0959627
NREP	ENSSSCG00000034993	-0.768564	0.000401471	0.0959627	0.0959627
MISP3	ENSSSCG00000013768	0.428855	0.000404248	0.0959627	0.0959627
GALT	ENSSSCG00000010969	0.692156	0.000404824	0.0959627	0.0959627
Medium(M) versus Low(L) P diet groups
Gene	Gene_ID	log2FoldChange	p-value	p adjusted	q-value
FMOD	ENSSSCG00000015270	1.47995	6.46e-15	9.65e-11	9.65e-11
RBP4	ENSSSCG00000010479	2.22784	2.56e-12	1.91e-08	1.91e-08
KCNU1	ENSSSCG00000029131	-1.40348	1.7e-08	8.47e-05	8.47e-05
PON1	ENSSSCG00000015332	-0.553134	5.76e-08	0.00021491	0.00021491
HPX	ENSSSCG00000014626	1.21815	1.01e-07	0.00025784	0.00025784
ITIH4	ENSSSCG00000011453	2.28656	1.04e-07	0.00025784	0.00025784
SLC4A1	ENSSSCG00000017358	0.68183	5.99e-07	0.00127806	0.00127806
GC	ENSSSCG00000027609	1.93927	8.34e-07	0.00155638	0.00155638
PLG	ENSSSCG00000004038	1.00522	1.68e-06	0.0027813	0.0027813
NUAK2	ENSSSCG00000038471	-1.19203	1.95e-06	0.00291858	0.00291858
IGHM	ENSSSCG00000037775	0.764655	5.54e-06	0.0075186	0.0075186
ZBTB16	ENSSSCG00000030095	-1.72125	7.24e-06	0.00900565	0.00900565
TSPAN11	ENSSSCG00000000734	1.08132	9.25e-06	0.0106302	0.0106302
SAL1	ENSSSCG00000005474	9.07906	1.66e-05	0.0176975	0.0176975
INSIG1	ENSSSCG00000016420	0.990593	1.81e-05	0.0180076	0.0180076
C7	ENSSSCG00000016859	0.557358	6.13e-05	0.0571969	0.0571969
SULT1C2	ENSSSCG00000022153	-0.541013	7.53e-05	0.0661284	0.0661284
UABP-2	ENSSSCG00000022251	-1.14041	8.1e-05	0.0672364	0.0672364
TFR2	ENSSSCG00000007671	0.726098	9.39e-05	0.0687163	0.0687163
C1S	ENSSSCG00000039847	0.611414	9.64e-05	0.0687163	0.0687163
CYP27B1	ENSSSCG00000028637	-0.878591	9.66e-05	0.0687163	0.0687163
TMIGD1	ENSSSCG00000017798	-0.605158	0.000114418	0.0728386	0.0728386
HHLA2	ENSSSCG00000027275	-0.62467	0.000114866	0.0728386	0.0728386
PTP4A3	ENSSSCG00000036569	-1.28773	0.000119197	0.0728386	0.0728386
	ENSSSCG00000016886	-1.0461	0.000121934	0.0728386	0.0728386

## Sheet: Jejunum
Table S1. Most differentially expressed transcripts in jejunum between diverging phosphorus diet groups.
Low(L) versus High(H) P diet groups
Gene	Gene_ID	log2FoldChange	p-value	p adjusted	q-value
CXCL9	ENSSSCG00000032777	3.54555	4.74e-13	7.9e-09	7.9e-09
CXCL10	ENSSSCG00000032474	2.58895	2.04e-11	1.7e-07	1.7e-07
SLC10A2	ENSSSCG00000026317	3.46049	3.71e-09	2.06e-05	2.06e-05
CPT1A	ENSSSCG00000012880	1.5837	1.62e-07	0.000677572	0.000677572
MX2	ENSSSCG00000012076	1.95659	2.31e-07	0.00076992	0.00076992
FUT2	ENSSSCG00000003145	10.5954	3.55e-06	0.00987209	0.00987209
GNLY	ENSSSCG00000008228	1.85623	2.39e-05	0.0501607	0.0501607
SFTA2	ENSSSCG00000037154	-1.26443	2.51e-05	0.0501607	0.0501607
PLA2G2D	ENSSSCG00000031106	3.72234	2.71e-05	0.0501607	0.0501607
IFIT2	ENSSSCG00000010451	1.37266	3.2e-05	0.0533065	0.0533065
NSG2	ENSSSCG00000016979	-18.9359	3.76e-05	0.0570022	0.0570022
CELF2	ENSSSCG00000031855	3.77136	5.77e-05	0.0802496	0.0802496
Medium(M) versus High(H) P diet groups
Gene	Gene_ID	log2FoldChange	p-value	p adjusted	q-value
NT5E	ENSSSCG00000004291	-2.29871	9.15e-09	0.000118328	0.000118328
ABHD1	ENSSSCG00000008554	1.40777	1.28e-05	0.0651409	0.0651409
PON3	ENSSSCG00000029515	-4.26947	1.51e-05	0.0651409	0.0651409
Medium(M) versus Low(L) P diet groups
Gene	Gene_ID	log2FoldChange	p-value	p adjusted	q-value
CXCL9	ENSSSCG00000032777	-3.15908	2.54e-09	3.29e-05	2.37e-05
PITX1	ENSSSCG00000036741	4.09038	2.03e-08	0.000130974	9.44e-05
PON3	ENSSSCG00000029515	-5.74954	3.15e-08	0.000135656	9.77e-05
CXCL10	ENSSSCG00000032474	-2.28844	4.76e-08	0.000153787	0.000110798
IFIT2	ENSSSCG00000010451	-1.86721	2.33e-07	0.000601123	0.000433088
CHPF	ENSSSCG00000021610	1.92926	3.85e-07	0.000830306	0.000598205
NR1D1	ENSSSCG00000036933	1.85171	4.69e-07	0.000866076	0.000623977
P3H2	ENSSSCG00000011813	2.86589	9.8e-07	0.00152716	0.00110026
	ENSSSCG00000029761	1.75061	1.08e-06	0.00152716	0.00110026
ASGR2	ENSSSCG00000017932	2.11404	1.18e-06	0.00152716	0.00110026
ABCB10	ENSSSCG00000010188	-1.56748	1.35e-06	0.00159023	0.0011457
MAPK6	ENSSSCG00000004624	-2.2205	2.34e-06	0.00251642	0.00181299
NT5E	ENSSSCG00000004291	-1.99332	4.47e-06	0.00444906	0.00320539
HMOX1	ENSSSCG00000039745	2.69438	5.7e-06	0.00526064	0.00379011
ADGRG6	ENSSSCG00000004139	-2.04775	6.9e-06	0.00534017	0.0038474
AZGP1	ENSSSCG00000007642	3.38863	7e-06	0.00534017	0.0038474
RHPN1	ENSSSCG00000006957	1.8624	7.02e-06	0.00534017	0.0038474
OSGIN1	ENSSSCG00000032115	2.69775	7.82e-06	0.00561192	0.00404319
NTS	ENSSSCG00000000932	-1.35992	8.69e-06	0.00591068	0.00425844
ZFPM1	ENSSSCG00000040875	2.65152	1.5e-05	0.00967823	0.00697282
CCL20	ENSSSCG00000016254	-2.47907	1.96e-05	0.0120414	0.00867541
FUT2	ENSSSCG00000003145	-10.3629	4.03e-05	0.0237015	0.0170761
ABHD1	ENSSSCG00000008554	1.43069	4.47e-05	0.0250981	0.0180823
SLC2A4RG	ENSSSCG00000037562	1.45991	5.68e-05	0.0290494	0.0209291
GALK1	ENSSSCG00000017203	1.43033	5.99e-05	0.0290494	0.0209291
MIEF2	ENSSSCG00000037151	2.27183	6.19e-05	0.0290494	0.0209291
MALRD1	ENSSSCG00000040615	-1.31083	6.22e-05	0.0290494	0.0209291
AKAP11	ENSSSCG00000009430	-1.97052	6.29e-05	0.0290494	0.0209291
CD320	ENSSSCG00000032833	1.29724	7.7e-05	0.0343235	0.0247289
PTK6	ENSSSCG00000031474	3.00176	8.23e-05	0.0354711	0.0255556
SLC26A3	ENSSSCG00000021813	-2.09331	9.3e-05	0.038782	0.027941
B3GALT2	ENSSSCG00000010800	-6.22481	0.000102322	0.0413284	0.0297756
C19orf54	ENSSSCG00000040533	1.26468	0.000108427	0.0424671	0.030596
CHID1	ENSSSCG00000012837	1.483	0.000118672	0.0451128	0.0325022
PHOSPHO1	ENSSSCG00000026701	2.82507	0.000125958	0.0465146	0.0335121
ANO6	ENSSSCG00000000804	-1.64848	0.000142471	0.0511509	0.0368524
GPR146	ENSSSCG00000032156	1.95447	0.000174444	0.0609374	0.0439032
TEF	ENSSSCG00000035152	1.59312	0.00019033	0.064187	0.0462444
CA13	ENSSSCG00000006143	-2.22843	0.000196889	0.064187	0.0462444
IDUA	ENSSSCG00000032262	1.73639	0.000198644	0.064187	0.0462444
PPP1R26	ENSSSCG00000005761	1.75101	0.000204563	0.0644872	0.0464607
PM20D1	ENSSSCG00000021041	-1.66697	0.000229521	0.0706324	0.0508881
SRMS	ENSSSCG00000036706	4.84348	0.000258555	0.0777168	0.0559922
ADA	ENSSSCG00000021255	6.48558	0.000299153	0.0868529	0.0625744
OCLN	ENSSSCG00000021514	-1.00035	0.000302389	0.0868529	0.0625744
HOMER2	ENSSSCG00000001804	2.7321	0.000316993	0.0890682	0.0641705
	ENSSSCG00000033068	1.25079	0.000353029	0.096059	0.0692071
IL13RA1	ENSSSCG00000012633	-1.05104	0.000356737	0.096059	0.0692071
NCLN	ENSSSCG00000013475	1.19754	0.000383915	0.101267	0.0729595
SELENOP	ENSSSCG00000021208	-1.52569	0.000442402	0.111243	0.0801465
NBL1	ENSSSCG00000024669	1.77523	0.00045187	0.111243	0.0801465
FZD5	ENSSSCG00000016140	-1.29199	0.000452943	0.111243	0.0801465
	ENSSSCG00000012006	-2.67437	0.000461058	0.111243	0.0801465
PLXNB3	ENSSSCG00000012780	2.04493	0.000464767	0.111243	0.0801465
F2RL1	ENSSSCG00000014091	-1.08431	0.000486183	0.112345	0.0809406
NDOR1	ENSSSCG00000005859	1.58196	0.000486756	0.112345	0.0809406
CELF2	ENSSSCG00000031855	-3.58499	0.000561064	0.126628	0.0912307
SKIL	ENSSSCG00000011746	-1.98459	0.000570778	0.126628	0.0912307
GJB1	ENSSSCG00000012394	1.03289	0.000584441	0.126628	0.0912307
PPDPF	ENSSSCG00000040118	1.75688	0.000587826	0.126628	0.0912307
XDH	ENSSSCG00000008522	3.52657	0.000612198	0.127285	0.0917039
TBCD	ENSSSCG00000017136	1.45563	0.000612899	0.127285	0.0917039
SPR	ENSSSCG00000008309	2.24916	0.000622657	0.127285	0.0917039
DHRS4	ENSSSCG00000002013	1.27263	0.000630268	0.127285	0.0917039
POFUT2	ENSSSCG00000012088	1.30955	0.000648425	0.128717	0.0927359
TRIM16L	ENSSSCG00000034049	1.39832	0.000657278	0.128717	0.0927359
FGD1	ENSSSCG00000012335	2.43298	0.000683904	0.131932	0.0950525
