# Supplementary material for: Reduced phosphorus intake throughout gestation and lactation of sows is mitigated by transcriptional adaptations in kidney and intestine
Source: BMC Genomics. 2020 Sep 11;21:626. doi: 10.1186/s12864-020-07049-0 (PMC7488499; doi:10.1186/s12864-020-07049-0)
Supplement: Supplementary file 2 — Additional file 2: Table S2. Results of the KEGG pathway enrichment analysis considering 79 DEGs obtained from analysis of jejunum. [file 12864_2020_7049_MOESM2_ESM.xlsx]

## Sheet: Kidney_ORA
Table S2. Results of the KEGG pathway enrichment analysis considering 132 DEGs obtained from analysis of kidney
Pathways	Database	ID	Input number	Background number	P-Value	FDR (Benjamini and Hochberg)-adjusted P-Value	Input
PPAR signaling pathway	KEGG PATHWAY	ssc03320	7	75	1.98506e-08	2.67983e-06	CPT2|ACOX2|ACSL1|ACAA1|FABP3|FADS2|SLC27A2
Metabolic pathways	KEGG PATHWAY	ssc01100	18	1388	2.61236e-06	0.000138202	GALT|ENTPD5|ACADVL|MAT2A|ACSL1|ACOX2|CBR1|MGLL|DGAT2|G6PC|GSTA1|ACSM4|ACAA1|ALDH3A1|CYP27B1|HAO1|FADS2|BDH1
Fatty acid metabolism	KEGG PATHWAY	ssc01212	5	57	3.07116e-06	0.000138202	ACADVL|ACSL1|ACAA1|FADS2|CPT2
Peroxisome	KEGG PATHWAY	ssc04146	5	84	1.82387e-05	0.000578094	ACOX2|HAO1|ACAA1|ACSL1|SLC27A2
Fatty acid degradation	KEGG PATHWAY	ssc00071	4	41	2.14109e-05	0.000578094	ACSL1|ACAA1|ACADVL|CPT2
Protein digestion and absorption	KEGG PATHWAY	ssc04974	4	86	0.00032424	0.00672373	COL3A1|SLC7A7|COL1A2|COL1A1
Protein processing in endoplasmic reticulum	KEGG PATHWAY	ssc04141	5	161	0.000348872	0.00672373	HSPA8|DNAJB1|DNAJA1|HSPH1|HSPA5
Amoebiasis	KEGG PATHWAY	ssc05146	4	91	0.000398443	0.00672373	COL3A1|COL1A2|FN1|COL1A1
AGE-RAGE signaling pathway in diabetic complications	KEGG PATHWAY	ssc04933	4	100	0.00056139	0.00842085	COL3A1|COL1A2|FN1|COL1A1
Metabolism of xenobiotics by cytochrome P450	KEGG PATHWAY	ssc00980	3	49	0.000892326	0.0120464	ALDH3A1|CBR1|GSTA1
Staphylococcus aureus infection	KEGG PATHWAY	ssc05150	3	53	0.0011076	0.0135933	C1S|PLG|SLA-DQB1
Chemical carcinogenesis	KEGG PATHWAY	ssc05204	3	61	0.00163035	0.0183414	ALDH3A1|CBR1|GSTA1
Influenza A	KEGG PATHWAY	ssc05164	4	150	0.00239789	0.0249012	PLG|DNAJB1|SLA-DQB1|SLC25A4
alpha-Linolenic acid metabolism	KEGG PATHWAY	ssc00592	2	22	0.00339525	0.0307954	ACAA1|FADS2
Complement and coagulation cascades	KEGG PATHWAY	ssc04610	3	80	0.00342171	0.0307954	C1S|PLG|C7
ECM-receptor interaction	KEGG PATHWAY	ssc04512	3	84	0.00390647	0.0316001	COL1A2|FN1|COL1A1
Butanoate metabolism	KEGG PATHWAY	ssc00650	2	24	0.00397927	0.0316001	ACSM4|BDH1
Biosynthesis of unsaturated fatty acids	KEGG PATHWAY	ssc01040	2	28	0.00527629	0.0395722	ACAA1|FADS2
Systemic lupus erythematosus	KEGG PATHWAY	ssc05322	3	99	0.00608627	0.0429259	C1S|C7|SLA-DQB1
Galactose metabolism	KEGG PATHWAY	ssc00052	2	31	0.00635939	0.0429259	GALT|G6PC
Prion diseases	KEGG PATHWAY	ssc05020	2	33	0.00713283	0.0458539	C7|HSPA5
Platelet activation	KEGG PATHWAY	ssc04611	3	122	0.0106122	0.0651202	COL3A1|COL1A2|COL1A1
Relaxin signaling pathway	KEGG PATHWAY	ssc04926	3	129	0.0122887	0.0721291	COL3A1|COL1A2|COL1A1
Drug metabolism - cytochrome P450	KEGG PATHWAY	ssc00982	2	47	0.0136435	0.0767445	ALDH3A1|GSTA1
Glycerolipid metabolism	KEGG PATHWAY	ssc00561	2	59	0.0206452	0.111484	DGAT2|MGLL
Antigen processing and presentation	KEGG PATHWAY	ssc04612	2	62	0.0225853	0.112927	HSPA8|SLA-DQB1
Glycolysis / Gluconeogenesis	KEGG PATHWAY	ssc00010	2	62	0.0225853	0.112927	ALDH3A1|G6PC
Thyroid hormone synthesis	KEGG PATHWAY	ssc04918	2	71	0.0288325	0.13422	SLC26A4|HSPA5
Adipocytokine signaling pathway	KEGG PATHWAY	ssc04920	2	71	0.0288325	0.13422	ACSL1|G6PC
PI3K-Akt signaling pathway	KEGG PATHWAY	ssc04151	4	335	0.0348158	0.150206	COL1A2|G6PC|FN1|COL1A1
Focal adhesion	KEGG PATHWAY	ssc04510	3	194	0.0348343	0.150206	COL1A2|FN1|COL1A1
Synthesis and degradation of ketone bodies	KEGG PATHWAY	ssc00072	1	9	0.0356043	0.150206	BDH1
Non-homologous end-joining	KEGG PATHWAY	ssc03450	1	13	0.0494921	0.202468	RAD50
Thermogenesis	KEGG PATHWAY	ssc04714	3	229	0.0521672	0.207134	CPT2|ACSL1|MGLL
Toxoplasmosis	KEGG PATHWAY	ssc05145	2	103	0.0556369	0.214599	HSPA8|SLA-DQB1
Insulin resistance	KEGG PATHWAY	ssc04931	2	109	0.0613582	0.230093	G6PC|SLC27A2
Primary bile acid biosynthesis	KEGG PATHWAY	ssc00120	1	17	0.063182	0.230529	ACOX2
Fatty acid biosynthesis	KEGG PATHWAY	ssc00061	1	18	0.0665738	0.236093	ACSL1
Steroid biosynthesis	KEGG PATHWAY	ssc00100	1	19	0.0699535	0.236093	CYP27B1
Pantothenate and CoA biosynthesis	KEGG PATHWAY	ssc00770	1	19	0.0699535	0.236093	VNN1
Phenylalanine metabolism	KEGG PATHWAY	ssc00360	1	21	0.0766767	0.252472	ALDH3A1
Protein export	KEGG PATHWAY	ssc03060	1	23	0.0833517	0.261686	HSPA5
Histidine metabolism	KEGG PATHWAY	ssc00340	1	23	0.0833517	0.261686	ALDH3A1
Folate biosynthesis	KEGG PATHWAY	ssc00790	1	24	0.0866713	0.265923	CBR1
Collecting duct acid secretion	KEGG PATHWAY	ssc04966	1	26	0.0932748	0.279824	SLC4A1
Phagosome	KEGG PATHWAY	ssc04145	2	143	0.0970922	0.284769	TUBB6|SLA-DQB1
Asthma	KEGG PATHWAY	ssc05310	1	28	0.099831	0.284769	SLA-DQB1
Glyoxylate and dicarboxylate metabolism	KEGG PATHWAY	ssc00630	1	30	0.10634	0.284769	HAO1
Circadian rhythm	KEGG PATHWAY	ssc04710	1	30	0.10634	0.284769	ARNTL
Cellular senescence	KEGG PATHWAY	ssc04218	2	154	0.109668	0.284769	RAD50|SLC25A4
Human papillomavirus infection	KEGG PATHWAY	ssc05165	3	318	0.110862	0.284769	COL1A2|FN1|COL1A1
Antifolate resistance	KEGG PATHWAY	ssc01523	1	32	0.112803	0.284769	ABCC4
beta-Alanine metabolism	KEGG PATHWAY	ssc00410	1	33	0.116017	0.284769	ALDH3A1
Starch and sucrose metabolism	KEGG PATHWAY	ssc00500	1	33	0.116017	0.284769	G6PC
SNARE interactions in vesicular transport	KEGG PATHWAY	ssc04130	1	33	0.116017	0.284769	STX3
Tuberculosis	KEGG PATHWAY	ssc05152	2	163	0.120259	0.289706	SLA-DQB1|CYP27B1
Tyrosine metabolism	KEGG PATHWAY	ssc00350	1	35	0.122411	0.289706	ALDH3A1
cGMP-PKG signaling pathway	KEGG PATHWAY	ssc04022	2	167	0.125046	0.289706	KCNU1|SLC25A4
Fat digestion and absorption	KEGG PATHWAY	ssc04975	1	37	0.128758	0.289706	DGAT2
Graft-versus-host disease	KEGG PATHWAY	ssc05332	1	37	0.128758	0.289706	SLA-DQB1
Homologous recombination	KEGG PATHWAY	ssc03440	1	40	0.138195	0.299969	RAD50
Allograft rejection	KEGG PATHWAY	ssc05330	1	41	0.141318	0.299969	SLA-DQB1
Mineral absorption	KEGG PATHWAY	ssc04978	1	42	0.144429	0.299969	SLC26A6
Ferroptosis	KEGG PATHWAY	ssc04216	1	42	0.144429	0.299969	ACSL1
Carbohydrate digestion and absorption	KEGG PATHWAY	ssc04973	1	42	0.144429	0.299969	G6PC
Intestinal immune network for IgA production	KEGG PATHWAY	ssc04672	1	47	0.159822	0.316734	SLA-DQB1
Type I diabetes mellitus	KEGG PATHWAY	ssc04940	1	47	0.159822	0.316734	SLA-DQB1
ABC transporters	KEGG PATHWAY	ssc02010	1	48	0.162867	0.316734	ABCC4
Amino sugar and nucleotide sugar metabolism	KEGG PATHWAY	ssc00520	1	49	0.165901	0.316734	GALT
Cysteine and methionine metabolism	KEGG PATHWAY	ssc00270	1	49	0.165901	0.316734	MAT2A
Valine, leucine and isoleucine degradation	KEGG PATHWAY	ssc00280	1	50	0.168925	0.316734	ACAA1
Autoimmune thyroid disease	KEGG PATHWAY	ssc05320	1	50	0.168925	0.316734	SLA-DQB1
Glutathione metabolism	KEGG PATHWAY	ssc00480	1	51	0.171938	0.317967	GSTA1
Legionellosis	KEGG PATHWAY	ssc05134	1	54	0.180911	0.32564	HSPA8
Pyrimidine metabolism	KEGG PATHWAY	ssc00240	1	54	0.180911	0.32564	ENTPD5
Regulation of lipolysis in adipocytes	KEGG PATHWAY	ssc04923	1	55	0.183881	0.32663	MGLL
Human T-cell leukemia virus 1 infection	KEGG PATHWAY	ssc05166	2	220	0.19194	0.336518	SLA-DQB1|SLC25A4
Drug metabolism - other enzymes	KEGG PATHWAY	ssc00983	1	59	0.195653	0.338631	GSTA1
Longevity regulating pathway - multiple species	KEGG PATHWAY	ssc04213	1	61	0.201477	0.341217	HSPA8
Arachidonic acid metabolism	KEGG PATHWAY	ssc00590	1	62	0.204372	0.341217	CBR1
RIG-I-like receptor signaling pathway	KEGG PATHWAY	ssc04622	1	63	0.207258	0.341217	RNF125
Viral myocarditis	KEGG PATHWAY	ssc05416	1	63	0.207258	0.341217	SLA-DQB1
Acute myeloid leukemia	KEGG PATHWAY	ssc05221	1	64	0.210133	0.341783	ZBTB16
Inflammatory bowel disease (IBD)	KEGG PATHWAY	ssc05321	1	65	0.212998	0.342318	SLA-DQB1
Leishmaniasis	KEGG PATHWAY	ssc05140	1	66	0.215853	0.342825	SLA-DQB1
Bile secretion	KEGG PATHWAY	ssc04976	1	69	0.224355	0.344582	ABCC4
Platinum drug resistance	KEGG PATHWAY	ssc01524	1	69	0.224355	0.344582	GSTA1
Biosynthesis of amino acids	KEGG PATHWAY	ssc01230	1	70	0.227169	0.344582	MAT2A
Prolactin signaling pathway	KEGG PATHWAY	ssc04917	1	70	0.227169	0.344582	GALT
Bacterial invasion of epithelial cells	KEGG PATHWAY	ssc05100	1	73	0.235549	0.349442	FN1
Pertussis	KEGG PATHWAY	ssc05133	1	73	0.235549	0.349442	C1S
Synaptic vesicle cycle	KEGG PATHWAY	ssc04721	1	76	0.24384	0.357809	STX3
Insulin secretion	KEGG PATHWAY	ssc04911	1	84	0.265517	0.38305	KCNU1
Gap junction	KEGG PATHWAY	ssc04540	1	85	0.268183	0.38305	TUBB6
IL-17 signaling pathway	KEGG PATHWAY	ssc04657	1	88	0.276123	0.38305	LCN2
Hematopoietic cell lineage	KEGG PATHWAY	ssc04640	1	88	0.276123	0.38305	SLA-DQB1
Rheumatoid arthritis	KEGG PATHWAY	ssc05323	1	89	0.278751	0.38305	SLA-DQB1
Pathways in cancer	KEGG PATHWAY	ssc05200	3	506	0.280052	0.38305	GSTA1|FN1|ZBTB16
Small cell lung cancer	KEGG PATHWAY	ssc05222	1	91	0.283979	0.38305	FN1
Th1 and Th2 cell differentiation	KEGG PATHWAY	ssc04658	1	91	0.283979	0.38305	SLA-DQB1
TGF-beta signaling pathway	KEGG PATHWAY	ssc04350	1	92	0.286578	0.38305	FMOD
Choline metabolism in cancer	KEGG PATHWAY	ssc05231	1	96	0.296884	0.392934	SLC44A4
Glucagon signaling pathway	KEGG PATHWAY	ssc04922	1	100	0.307042	0.402433	G6PC
Parathyroid hormone synthesis, secretion and action	KEGG PATHWAY	ssc04928	1	104	0.317054	0.411561	CYP27B1
Th17 cell differentiation	KEGG PATHWAY	ssc04659	1	107	0.32447	0.417176	SLA-DQB1
Carbon metabolism	KEGG PATHWAY	ssc01200	1	112	0.336652	0.428755	HAO1
AMPK signaling pathway	KEGG PATHWAY	ssc04152	1	121	0.358035	0.451178	G6PC
Spliceosome	KEGG PATHWAY	ssc03040	1	123	0.362694	0.451178	HSPA8
Yersinia infection	KEGG PATHWAY	ssc05135	1	125	0.367319	0.451178	FN1
Dopaminergic synapse	KEGG PATHWAY	ssc04728	1	126	0.369619	0.451178	ARNTL
Purine metabolism	KEGG PATHWAY	ssc00230	1	129	0.376469	0.451178	ENTPD5
FoxO signaling pathway	KEGG PATHWAY	ssc04068	1	130	0.378736	0.451178	G6PC
Vascular smooth muscle contraction	KEGG PATHWAY	ssc04270	1	130	0.378736	0.451178	KCNU1
Estrogen signaling pathway	KEGG PATHWAY	ssc04915	1	131	0.380995	0.451178	HSPA8
Fluid shear stress and atherosclerosis	KEGG PATHWAY	ssc05418	1	134	0.387723	0.452502	GSTA1
Insulin signaling pathway	KEGG PATHWAY	ssc04910	1	135	0.38995	0.452502	G6PC
Measles	KEGG PATHWAY	ssc05162	1	136	0.392168	0.452502	HSPA8
Parkinson disease	KEGG PATHWAY	ssc05012	1	142	0.405313	0.462262	SLC25A4
Cell adhesion molecules (CAMs)	KEGG PATHWAY	ssc04514	1	143	0.407476	0.462262	SLA-DQB1
Retrograde endocannabinoid signaling	KEGG PATHWAY	ssc04723	1	145	0.411779	0.463251	MGLL
Necroptosis	KEGG PATHWAY	ssc04217	1	147	0.416051	0.464189	SLC25A4
Wnt signaling pathway	KEGG PATHWAY	ssc04310	1	155	0.432835	0.478957	SFRP4
Hepatocellular carcinoma	KEGG PATHWAY	ssc05225	1	160	0.443081	0.486309	GSTA1
Transcriptional misregulation in cancer	KEGG PATHWAY	ssc05202	1	170	0.463028	0.504103	ZBTB16
Axon guidance	KEGG PATHWAY	ssc04360	1	182	0.486032	0.524915	NGEF
Huntington disease	KEGG PATHWAY	ssc05016	1	190	0.500824	0.536597	SLC25A4
Epstein-Barr virus infection	KEGG PATHWAY	ssc05169	1	195	0.509854	0.539621	SLA-DQB1
Calcium signaling pathway	KEGG PATHWAY	ssc04020	1	196	0.511641	0.539621	SLC25A4
Proteoglycans in cancer	KEGG PATHWAY	ssc05205	1	200	0.518722	0.542849	FN1
Regulation of actin cytoskeleton	KEGG PATHWAY	ssc04810	1	207	0.530872	0.55129	FN1
cAMP signaling pathway	KEGG PATHWAY	ssc04024	1	212	0.539364	0.555833	ABCC4
Endocytosis	KEGG PATHWAY	ssc04144	1	238	0.581128	0.594336	HSPA8
MAPK signaling pathway	KEGG PATHWAY	ssc04010	1	286	0.648625	0.658379	HSPA8
Neuroactive ligand-receptor interaction	KEGG PATHWAY	ssc04080	1	336	0.707495	0.709635	PLG
Herpes simplex virus 1 infection	KEGG PATHWAY	ssc05168	1	338	0.709635	0.709635	SLA-DQB1
--------------------
#Term	Database	ID	Input number	Background number	P-Value	Corrected P-Value	Input
--------------------
#Term	Database	ID	Input number	Background number	P-Value	Corrected P-Value	Input
--------------------

## Sheet: Jejunum_ORA
Table S2. Results of the KEGG pathway enrichment analysis considering 79 DEGs obtained from analysis of jejunum
Pathways	Database	ID	Input number	Background number	P-Value	FDR (Benjamini and Hochberg)-adjusted P-Value	Input
Metabolic pathways	KEGG PATHWAY	ssc01100	13	1388	4.41808e-05	0.00357865	GALK1|B3GALT2|HMOX1|DHRS4|NT5E|XDH|IDUA|FUT2|PHOSPHO1|ADA|CHPF|SPR|PLA2G2D
Viral protein interaction with cytokine and cytokine receptor	KEGG PATHWAY	ssc04061	3	84	0.00142499	0.0437796	CXCL9|CCL20|CXCL10
IL-17 signaling pathway	KEGG PATHWAY	ssc04657	3	88	0.00162147	0.0437796	CCL20|MAPK6|CXCL10
Glycosphingolipid biosynthesis - lacto and neolacto series	KEGG PATHWAY	ssc00601	2	27	0.00246755	0.0499679	FUT2|B3GALT2
Cytokine-cytokine receptor interaction	KEGG PATHWAY	ssc04060	4	259	0.00452612	0.0626966	CXCL9|CCL20|IL13RA1|CXCL10
Purine metabolism	KEGG PATHWAY	ssc00230	3	129	0.00464419	0.0626966	XDH|NT5E|ADA
Mineral absorption	KEGG PATHWAY	ssc04978	2	42	0.00561027	0.0649189	SLC26A3|HMOX1
Chemokine signaling pathway	KEGG PATHWAY	ssc04062	3	177	0.0108703	0.110062	CXCL9|CCL20|CXCL10
Peroxisome	KEGG PATHWAY	ssc04146	2	84	0.0202452	0.171011	DHRS4|XDH
Pancreatic secretion	KEGG PATHWAY	ssc04972	2	91	0.0234291	0.171011	SLC26A3|PLA2G2D
Glycerophospholipid metabolism	KEGG PATHWAY	ssc00564	2	95	0.0253349	0.171011	PLA2G2D|PHOSPHO1
Toll-like receptor signaling pathway	KEGG PATHWAY	ssc04620	2	95	0.0253349	0.171011	CXCL9|CXCL10
TNF signaling pathway	KEGG PATHWAY	ssc04668	2	107	0.0314133	0.195729	CCL20|CXCL10
Glycosphingolipid biosynthesis - globo and isoglobo series	KEGG PATHWAY	ssc00603	1	16	0.0423131	0.235365	FUT2
Glycosaminoglycan degradation	KEGG PATHWAY	ssc00531	1	18	0.0471736	0.235365	IDUA
Signaling pathways regulating pluripotency of stem cells	KEGG PATHWAY	ssc04550	2	135	0.04753	0.235365	FZD5|SKIL
Glycosaminoglycan biosynthesis - chondroitin sulfate / dermatan sulfate	KEGG PATHWAY	ssc00532	1	20	0.0520098	0.235365	CHPF
Hepatitis C	KEGG PATHWAY	ssc05160	2	146	0.0545298	0.235365	OCLN|CXCL10
alpha-Linolenic acid metabolism	KEGG PATHWAY	ssc00592	1	22	0.0568219	0.235365	PLA2G2D
Other types of O-glycan biosynthesis	KEGG PATHWAY	ssc00514	1	23	0.0592189	0.235365	POFUT2
Folate biosynthesis	KEGG PATHWAY	ssc00790	1	24	0.0616098	0.235365	SPR
Hepatocellular carcinoma	KEGG PATHWAY	ssc05225	2	160	0.0639262	0.235365	HMOX1|FZD5
Linoleic acid metabolism	KEGG PATHWAY	ssc00591	1	28	0.071114	0.24157	PLA2G2D
Nicotinate and nicotinamide metabolism	KEGG PATHWAY	ssc00760	1	29	0.0734752	0.24157	NT5E
Circadian rhythm	KEGG PATHWAY	ssc04710	1	30	0.0758305	0.24157	NR1D1
Galactose metabolism	KEGG PATHWAY	ssc00052	1	31	0.0781799	0.24157	GALK1
Porphyrin and chlorophyll metabolism	KEGG PATHWAY	ssc00860	1	32	0.0805234	0.24157	HMOX1
Primary immunodeficiency	KEGG PATHWAY	ssc05340	1	34	0.0851928	0.244449	ADA
African trypanosomiasis	KEGG PATHWAY	ssc05143	1	35	0.0875187	0.244449	F2RL1
Fat digestion and absorption	KEGG PATHWAY	ssc04975	1	37	0.0921531	0.248813	PLA2G2D
Fatty acid degradation	KEGG PATHWAY	ssc00071	1	41	0.101352	0.262333	CPT1A
Ferroptosis	KEGG PATHWAY	ssc04216	1	42	0.103638	0.262333	HMOX1
Ether lipid metabolism	KEGG PATHWAY	ssc00565	1	45	0.11046	0.271129	PLA2G2D
ABC transporters	KEGG PATHWAY	ssc02010	1	48	0.117231	0.276502	ABCB10
Amino sugar and nucleotide sugar metabolism	KEGG PATHWAY	ssc00520	1	49	0.119476	0.276502	GALK1
Pyrimidine metabolism	KEGG PATHWAY	ssc00240	1	54	0.13062	0.276745	NT5E
Cytosolic DNA-sensing pathway	KEGG PATHWAY	ssc04623	1	55	0.132832	0.276745	CXCL10
Retinol metabolism	KEGG PATHWAY	ssc00830	1	57	0.13724	0.276745	DHRS4
Fatty acid metabolism	KEGG PATHWAY	ssc01212	1	57	0.13724	0.276745	CPT1A
Pathways in cancer	KEGG PATHWAY	ssc05200	3	506	0.139368	0.276745	IL13RA1|HMOX1|FZD5
Drug metabolism - other enzymes	KEGG PATHWAY	ssc00983	1	59	0.141625	0.276745	XDH
Arachidonic acid metabolism	KEGG PATHWAY	ssc00590	1	62	0.148163	0.276745	PLA2G2D
Basal cell carcinoma	KEGG PATHWAY	ssc05217	1	63	0.150331	0.276745	FZD5
RIG-I-like receptor signaling pathway	KEGG PATHWAY	ssc04622	1	63	0.150331	0.276745	CXCL10
Bile secretion	KEGG PATHWAY	ssc04976	1	69	0.163225	0.288637	SLC10A2
Adipocytokine signaling pathway	KEGG PATHWAY	ssc04920	1	71	0.167481	0.288637	CPT1A
Thyroid hormone synthesis	KEGG PATHWAY	ssc04918	1	71	0.167481	0.288637	ASGR2
PPAR signaling pathway	KEGG PATHWAY	ssc03320	1	75	0.175927	0.296878	CPT1A
Rheumatoid arthritis	KEGG PATHWAY	ssc05323	1	89	0.204831	0.336509	CCL20
TGF-beta signaling pathway	KEGG PATHWAY	ssc04350	1	92	0.210894	0.336509	NBL1
Neuroactive ligand-receptor interaction	KEGG PATHWAY	ssc04080	2	336	0.211876	0.336509	F2RL1|NTS
Inflammatory mediator regulation of TRP channels	KEGG PATHWAY	ssc04750	1	98	0.222882	0.340258	F2RL1
Melanogenesis	KEGG PATHWAY	ssc04916	1	99	0.224863	0.340258	FZD5
Glucagon signaling pathway	KEGG PATHWAY	ssc04922	1	100	0.226839	0.340258	CPT1A
HIF-1 signaling pathway	KEGG PATHWAY	ssc04066	1	108	0.242466	0.344004	HMOX1
Insulin resistance	KEGG PATHWAY	ssc04931	1	109	0.244397	0.344004	CPT1A
Leukocyte transendothelial migration	KEGG PATHWAY	ssc04670	1	110	0.246324	0.344004	OCLN
Glutamatergic synapse	KEGG PATHWAY	ssc04724	1	110	0.246324	0.344004	HOMER2
Lysosome	KEGG PATHWAY	ssc04142	1	118	0.261563	0.359095	IDUA
AMPK signaling pathway	KEGG PATHWAY	ssc04152	1	121	0.267199	0.360719	CPT1A
FoxO signaling pathway	KEGG PATHWAY	ssc04068	1	130	0.283854	0.36653	HOMER2
Vascular smooth muscle contraction	KEGG PATHWAY	ssc04270	1	130	0.283854	0.36653	PLA2G2D
Fluid shear stress and atherosclerosis	KEGG PATHWAY	ssc05418	1	134	0.291136	0.36653	HMOX1
Cell adhesion molecules (CAMs)	KEGG PATHWAY	ssc04514	1	143	0.307255	0.36653	OCLN
Breast cancer	KEGG PATHWAY	ssc05224	1	145	0.310788	0.36653	FZD5
Gastric cancer	KEGG PATHWAY	ssc05226	1	147	0.314302	0.36653	FZD5
Hippo signaling pathway	KEGG PATHWAY	ssc04390	1	150	0.319542	0.36653	FZD5
Cushing syndrome	KEGG PATHWAY	ssc04934	1	150	0.319542	0.36653	FZD5
mTOR signaling pathway	KEGG PATHWAY	ssc04150	1	150	0.319542	0.36653	FZD5
Influenza A	KEGG PATHWAY	ssc05164	1	150	0.319542	0.36653	CXCL10
Jak-STAT signaling pathway	KEGG PATHWAY	ssc04630	1	151	0.321279	0.36653	IL13RA1
Wnt signaling pathway	KEGG PATHWAY	ssc04310	1	155	0.328186	0.369209	FZD5
Tight junction	KEGG PATHWAY	ssc04530	1	166	0.346825	0.384833	OCLN
Axon guidance	KEGG PATHWAY	ssc04360	1	182	0.37303	0.408316	PLXNB3
Epstein-Barr virus infection	KEGG PATHWAY	ssc05169	1	195	0.393556	0.425041	CXCL10
Proteoglycans in cancer	KEGG PATHWAY	ssc05205	1	200	0.401273	0.427673	FZD5
Regulation of actin cytoskeleton	KEGG PATHWAY	ssc04810	1	207	0.411915	0.433313	FGD1
Ras signaling pathway	KEGG PATHWAY	ssc04014	1	229	0.444162	0.455407	PLA2G2D
Thermogenesis	KEGG PATHWAY	ssc04714	1	229	0.444162	0.455407	CPT1A
MicroRNAs in cancer	KEGG PATHWAY	ssc05206	1	244	0.465143	0.470957	HMOX1
Human papillomavirus infection	KEGG PATHWAY	ssc05165	1	318	0.557758	0.557758	FZD5
